# Supplementary material for: Tibia functionality and Division II female and male collegiate athletes from multiple sports
Source: PeerJ. 2018 Sep 11;6:e5550. doi: 10.7717/peerj.5550 (PMC6138042; doi:10.7717/peerj.5550)
Supplement: Supplemental Information 1 [file peerj-06-5550-s001.xlsx]

## Sheet: Sheet1
Reference ID	Gender	Gender	Age	Height (m)	Body Mass (kg)	%BF	Tibia Length (mm)	WtXLe	Max. Right Hand (N)	Max. Left Hand (N)	Combined Grip Strength (N)	Relative Grip Strength (N/kg)	1RM (lbs)	1RM (kgs.)	1RM/BW	Greatest Height Diff (cm)	Greatest Height Diff (m)	Mean Power (W)	Peak Power (W)	Relative Peak Power (W/kg)	4 % Tibia	TRAB_CNT (vBMC.tb)	TRAB_DEN (vBMD.tb)	TOT_A (T.Ar.tb)	Trab Density (mg/mm3)	BSIc	25% Tibia	BMD	Cortical Area	J	SSI	T.Ar	Robust	PERI_C (Ps.Pm)	ENDO_C (Ec.PM)	CRT_THK_C (Ct.Wi)	50% Tibia	BMD	Cortical Area	J	SSI	T.Ar	Robust	PERI_C (Ps.Pm)	ENDO_C (Ec.PM)	CRT_THK_C (Ct.Wi)
t	Female	1	17	1.615	62.486	12	383	23.9321	186	110	296	4.73706	360	163.339	2.61402	33.02	0.3302	778.136	2762.3	44.207		253.43	353.1	932.25	0.12468	116.233		1175.8	275.5	21401.2	1620.1	364	0.950392	67.633	33.349	5.456		1172.2	343.25	36365.6	2279.54	468.5	1.22324	76.729	39.673	5.898
t	Female	1	18	1.664	54.911	11.2	353	19.3836	170	184	354	6.4468				48.26	0.4826	826.68	3182.84	57.964		249.86	299.8	1034.25	0.08988	92.9584		1192.9	245.25	15945.4	1351.26	314.5	0.890935	62.866	29.5	5.31		1179.4	394.5	26978.9	1793.62	394.5	1.11756	70.409	26.11	7.05
t	Female	1	19	1.67	54.581	5.9	354	19.3217					300	136.116	2.49384	43.18	0.4953	777.261	2903.05	53.188		169.65	238.8	867.75	0.0570254	49.4838		1175.8	193	14143.1	1138.76	310.25	0.876412	62.44	38.385	3.828		1168.8	282	24100.8	1524.27	369	1.04237	68.095	33.065	5.575
cc	Female	1	20	1.59	60.027	24.8	345	20.7093	203.91	178.08	381.99	6.36364	195	88.4755	1.47393	15.24	0.1524	507.836	1719.28	28.6417		169.62	244.2	882.25	0.0596336	52.6118		1183.7	221.5	17606.3	1492	346	1.0029	65.939	39.554	4.199		1160.4	300.25	30009.6	1857.55	427.75	1.23986	73.316	40.028	5.298
t	Female	1	18	1.61	53.855	14.6	378	20.3572	136	128	264	4.90205	310	140.653	2.6117	49.53	0.4318	821.38	3197.12	59.3653		167.72	300.8	728.5	0.0904806	65.9151		1156.7	202.25	15128.3	1198.81	312.75	0.827381	62.691	37.264	4.047		1142.7	276.5	28640.7	1707.8	409.5	1.08333	71.735	40.882	4.91
t	Female	1	21	1.65	57.652	20.4	378	21.7925	108	76	184	3.19156	290	131.579	2.2823	49.53	0.4953	879.291	3382.79	58.676		145.05	227.7	808.75	0.0518473	41.9315		1181.7	219.75	14653.6	1186.61	306.25	0.810185	62.036	32.97	4.626		1173.6	307.5	26908.2	1714.73	392.5	1.03836	70.23	32.682	5.976
cc	Female	1	19	1.76	57.638	23.8	391	22.5365	215.21	172.44	387.65	6.7256	215	97.5499	1.69246	45.72	0.4572	844.59	3184.37	55.2477		183.89	250.1	912.5	0.06255	57.0769		1154.5	218.5	14681.9	1146.47	302.5	0.773657	61.655	32.49	4.642		1141	306.75	29402	1702.5	407.75	1.04284	71.582	35.626	5.723
cc	Female	1	19	1.58	55.381	16.6	305	16.8912	224.61	191.77	416.38	7.51846	260	117.967	2.1301	33.02	0.3302	689.658	2414.87	43.6046		211.51	286.7	931.5	0.0821969	76.5664		1163.7	238.75	22564.7	1694.87	403	1.32131	71.164	45.432	4.095		1170.2	332.5	33494.3	2073.24	448.5	1.47049	75.073	38.18	5.872
t	Female	1	19	1.64	56.878	12.3	358	20.3623	206	202	408	7.17325	355	161.071	2.83186	44.45	0.4445	821.797	3081.29	54.1737		211.95	384.8	778.5	0.148071	115.273		1191.4	248	19066.6	1521.68	348.75	0.974162	66.201	35.582	4.873		1181.5	351.75	34357.1	2189.42	449.75	1.25628	75.178	35.093	6.38
cc	Female	1	20	1.6	50.716	23.8			155.33	181.85	337.18	6.64839	180	81.6697	1.61033	34.29	0.3429	643.595	2252.66	44.4172
t	Female	1	18	1.66	64.406	10.4	370	23.8302					440	199.637	3.09966	36.83	0.3683	847.054	3053.93	47.4169		235.86	295.2	982.25	0.087143	85.5963		1132.7	239.75	23289.1	1749.28	413.75	1.11824	72.106	46.761	4.034		1129	386.5	44589.7	2473.39	507.5	1.37162	79.859	38.994	6.504
cc	Female	1	19	1.65	49.35	20	354	17.4699	159.26	135.24	294.5	5.96758	210	95.2813	1.93073	35.56	0.3556	637.753	2251.78	45.6288		169.71	228.3	788.75	0.0521209	41.1104		1176.5	184.25	11541	1011.24	277.5	0.783898	59.052	34.232	3.95		1178.6	263.5	19768.6	1380.7	341	0.963277	6.461	31.207	5.452
cc	Female	1	19	1.62	46.996	16.9	348	16.3546	156.61	149.51	306.12	6.51375	165	74.8639	1.59298	34.29	0.3429	596.388	2070.76	44.0624		158.69	219.6	900	0.0482242	43.4017		1176.7	191	13517.5	1078.82	288.25	0.828305	60.185	34.958	4.015		1156.5	257.5	26307.8	1599.56	377.75	1.08549	68.898	38.873	4.779
cc	Female	1	21	1.6	57.88	20.4	348	20.1422	215.55	198.44	413.99	7.15256	295	133.848	2.3125							198.72	288.9	869	0.0834632	72.5295		1175.9	243.25	17364.1	1354.88	327.25	0.940374	64.128	32.49	5.035		1173.6	307.5	27001.3	1630.47	387	1.11207	69.737	31.607	6.068
cc	Female	1	21	1.63	46.2	13.3	342	15.8004	113.25	132.92	246.17	5.32835										142.05	235.8	756.75	0.0556016	42.0765		1189.5	203	16626.4	1351.92	340	0.994152	65.365	41.492	3.799		1173.8	278.75	28093.9	1688	409	1.19591	71.691	40.457	4.971
t	Female	1	20	1.82	79.852	23.1	391	31.2221	320	296	616	7.71427	445	201.906	2.5285	40.64	0.4953	1103.18	4006.98	50.1801		265.03	260.9	1233.75	0.0680688	83.9799		1112.8	289.5	28881.3	1924.35	449.25	1.14898	75.136	44.805	4.827		1106.8	404	53425	2791.62	574	1.46803	84.93	46.22	6.161
cc	Female	1	21	1.58	53.53	18.7	358	19.1637	207.85	177.08	384.93	7.19092	230	104.356	1.94948	35.56	0.3556	691.771	2456.18	45.8842		166.56	273.9	788.75	0.0750212	59.173		1176.8	220.25	17331.5	1373.4	334	0.932961	64.786	37.808	4.294		1155.9	286	27915	1664.53	398.75	1.11383	70.787	37.641	5.275
t	Male	2	20	1.81	71.749	7.3	385	27.6234	348	292	640	8.91998	475	215.517	3.00377	58.42	0.5842	1188.45	4533.52	63.1859		285.6	287.8	1211.25	0.0828288	100.326		1135.8	254.5	22452.1	1700.87	393.25	1.02143	70.297	41.756	4.542		1126.8	365.75	40886.7	2341.17	505.5	1.31299	79.701	41.906	6.015
cc	Male	2	18	1.77	65.688	3.75	387	25.4213	328.46	323.33	651.79	9.92251	290	131.579	2.00309	50.8	0.508	1014.62	3841.66	58.4835		238.04	329.8	941.75	0.108768	102.432		1148.9	258	20927.1	1506.37	361.75	0.934755	67.423	36.108	4.984		1128.8	370.75	41303.8	2096.21	468.75	1.21124	76.75	35.093	6.63
t	Male	2	21	1.8	68.891	8.2	415	28.5898	324	270	594	8.62232	590	267.695	3.88578	71.12	0.7112	1259.05	5052.9	73.3463		303.97	340.7	1177.5	0.116076	136.68		1180.8	334.75	31075.3	1947.92	426.5	1.02771	73.209	33.955	6.247		1135.1	396.75	53667.5	2629.69	556.25	1.34036	83.606	44.77	6.181
t	Male	2	21	1.95	94.897	10.4	421	39.9516	380	295	675	7.11298										321.6	315.4	1301.5	0.0994772	129.47		1199.6	436.75	64173.1	3722.14	648.75	1.54097	90.291	51.615	6.156		1188.9	625.25	103707	5017.24	776.75	1.84501	98.797	43.633	8.78
t	Male	2	29	1.76	84.458	18.6	460	38.8507	350	283	633	7.49485	700	317.604	3.7605	72.39	0.7239	1557.27	5880.04	69.6208		237.53	306.6	1009	0.0940036	94.8496		1202.3	340.5	28422	1946.3	406.5	0.883696	71.472	28.799	6.792		1166.3	421.75	52809.8	2809.78	559	1.21522	83.813	41.53	6.73
cc	Male	2	22	1.79	63.458	2.6	385	24.4313	321.96	271.32	593.28	9.34918	340	154.265	2.43098	43.18	0.4318	903.674	3337.14	52.5881		271.41	267.3	1242.25	0.0714493	88.7579		1153.7	256.75	25593.8	1755.72	423.5	1.1	72.951	45.776	4.325		1142.9	363.25	48464.3	2596.09	541	1.40519	82.452	47.262	5.601
t	Male	2	22	1.8	92.046	18.6	393	36.1741	348	330	678	7.36588	680	308.53	3.35191	64.77	0.6477	1605.37	5855.61	63.6162		307.23	298.6	1288	0.089162	114.841		1166.1	328.25	33339.2	2159.93	451.75	1.14949	75.345	39.395	5.722		1139	373.75	53003.2	2661.83	565.75	1.43957	84.317	49.12	5.602
cc	Male	2	17	1.75	53.67	2.57			259	247.88	506.88	9.44438	255	115.699	2.15574	34.29	0.3429	681.082	2397.11	44.6639
cc	Male	2	22	1.8	81.252	5.4	391	31.7695	325.38	307.58	632.96	7.79009	400	181.488	2.23365	50.8	0.508	1255.02	4602.74	56.6477		328.21	336.9	1219.75	0.113502	138.444		1140.7	322.25	42130.9	2616.62	553	1.41432	83.362	53.849	4.697		1124.8	455.5	65544.9	3130.96	631.25	1.61445	89.065	46.995	6.696
t	Male	2	22	1.7	62.915	8.9	408	25.6693	364	360	724	11.5076	450	204.174	3.24524	81.28	0.8128	1229.22	5287.98	84.0495		274.83	303.5	1138.5	0.0921122	104.87		1173.7	278.5	19974	1437.76	386.5	0.947304	69.691	36.84	5.229								78.929	42.019	5.874
cc	Male	2	18	1.72	67.216	9.78	360	24.1978	194.33	197.24	391.57	5.82555	235	106.624	1.58629	30.48	0.3048	804.2	2861.77	42.5758		239.13	293.6	1046.75	0.086201	90.2309		1138.5	236.25	18949.2	1380.18	351.75	0.977083	66.485	38.097	4.518		1128.6	345.25	34270.6	1885.1	428.75	1.19097	73.402	32.393	6.527
t	Male	2	24	1.65	69.527	9.3			318	295	613	8.81672	475	215.517	3.09976	72.39	0.7239	1281.97	5149.91	74.0707
cc	Male	2	19	1.73	59.773	9.9	375	22.4149	278.16	268.07	546.23	9.13841	355	161.071	2.69471	41.91	0.4191	838.587	3091.03	51.7128		217.1	273	994	0.074529	74.0818		1133.8	248	24346.9	1720.51	361.5	0.964	67.4	37.766	4.716		Has 25% but not 50%??		35751	2043.75
cc	Male	2	19	1.72	59.479	7.1	385	22.8994	269.26	257.12	526.38	8.84985	250	113.43	1.90706	30.48	0.3048	711.632	2483.44	41.7531		188.98	279.4	869	0.0780644	67.8379		1174.7	289.75	26862.3	1763.59	398.75	1.03571	70.787	37.01	5.376		1156.6	405.5	49787.6	2598	519.5	1.34935	80.797	37.849	6.835
cc	Male	2	20	1.78	72.794	13.2	375	27.2978	420.49	374.13	794.62	10.916	335	151.996	2.08803	40.64	0.4064	1005.67	3661.84	50.3042		284.68	270.5	1303	0.0731703	95.3408		1185.8	271.75	29917.8	2052.34	454.75	1.21267	75.595	47.955	4.399		1163.4	366.5	45869.5	2303.58	509.25	1.358	79.996	42.354	5.991
cc	Male	2	20	1.68	58.548	9.8	390	22.8337	309.29	274.22	583.51	9.96635	300	136.116	2.32486	54.61	0.5461	937.632	3690.26	63.0296		210.38	346.7	862.5	0.120201	103.673		1179.6	327	26712.8	1832.48	399.5	1.02436	70.854	30.184	6.473		1167.7	346.75	37009	2068.87	456.5	1.17051	75.74	37.137	6.144
t	Male	2	21	1.72	76.344	6.9	390	29.7742	392	390	782	10.2431	700	317.604	4.16017	73.66	0.7366	1419.96	5549.18	72.6865		348.98	367.5	1258.5	0.135056	169.968		1141.1	378.25	37349.4	2255.33	464.75	1.19167	76.421	32.97	6.916		1122.1	492.5	75450.2	3579.7	650	1.66667	90.378	44.488	7.304
cc	Male	2	21	1.87	77.044	11.4	409	31.511	267.72	223.76	491.48	6.37921	290	131.579	1.70784	49.53	0.4953	1175.05	4331.06	56.2154		250	245.6	1236	0.0603194	74.5547		1147.2	293.75	39950.2	2477.61	547	1.33741	82.908	56.413	4.217		1136.3	402	64441.6	3340.02	643.5	1.57335	89.925	55.089	5.544
v	Female	1	19	1.77	75.7		393	29.7501	194.5	204.26	398.76	5.26764	360	163.339	2.15772	44.45	0.4445	1093.74	4001.68	52.8624		228.77	244	1137	0.059536	67.6924		1151.2	256.75	21674.9	1560.19	375	0.954198	68.647	38.548	4.79		1134.1	365.25	38789.3	2118.5	470.25	1.19656	76.872	36.324	6.453
v	Female	1	24	1.79	72.016	18.1	378	27.222	240.69	227.35	468.04	6.49911	380	172.414	2.3941	49.53	0.4953	1098.37	4085.19	56.7261		331.84	359.2	1141.5	0.129025	147.282		1177.5	292.75	27501.8	1919.64	424.75	1.12368	73.059	40.728	5.146		1172.6	413.25	42975	2518.16	507.5	1.34259	79.859	34.415	7.233
v	Female	1	19	1.76	71.793	23.3	367	26.348	164.06	165.6	329.66	4.59181	610	276.77	3.8551	48.26	0.4826	1080.84	4008.37	55.8323		283.32	313.1	1117.75	0.0980316	109.575		1168	262.75	24998.3	1856.83	418	1.13896	72.476	44.169	4.505		1158.5	371	41764.8	2558.36	514.25	1.40123	80.388	42.428	6.042
v	Female	1	18	1.71	61.8959	22.6	362	22.4063	250.96	199.64	450.6	7.27997				35.56	0.3556	799.884	2865.27	46.2918		214.21	264.3	988.25	0.0698545	69.0337		1158.2	216.5	17101.8	1311.64	339.25	0.937155	65.293	39.275	4.141		1144.1	293.25	31538.7	1910.56	445.25	1.22997	74.801	43.705	4.949
v	Female	1	21	1.72	61.636	24.7	373	22.9902	185.44	178.94	364.38	5.9118	410	186.025	3.01813	49.53	0.4953	940.054	3577.61	58.0441		226.69	315.3	885.25	0.0994141	88.0063		1181.4	229.5	17389.1	1437.9	338.25	0.906836	65.196	36.967	4.493		1194.9	350.75	31895	2017.22	429.25	1.1508	73.455	31.408	6.69
v	Female	1	21	1.71	67.9		358	24.3082	189.04	180.48	369.52	5.44212										208.66	271.4	940.5	0.073658	69.2753		1157	236.25	21478.2	1627.09	390	1.08939	70.006	43.955	4.146		1170.3	318	31597.6	1829.63	423.75	1.18366	72.973	36.454	5.812
v	Female	1		1.83	65.6
v	Female	1	18	1.75	63.2788	24.5			115.3	130.52	245.82	3.88471	270	122.505	1.93595
v	Female	1	19	1.68	60.014	25	362	21.7251	138.74	146.09	284.83	4.74606	330	149.728	2.49488	48.26	0.4826	903.505	3432.38	57.193		171.42	266.5	805.5	0.0710223	57.2084		1181.5	222.25	16685.9	1308.95	326	0.900552	64.005	36.108	4.44		1172.9	293	27371.7	1694.27	404	1.11602	71.252	37.348	5.396
v	Female	1	20	1.75	68.2375	24.7	383	26.135	238.99	211.62	450.61	6.60355	410	186.025	2.72615	49.53	0.4953	1040.74	3900.42	57.1595		219.04	260.7	1018.25	0.0679645	69.2048		1143	237.75	18226.7	1429.82	353	0.921671	66.603	38.056	4.543		1130	356.5	34940.6	2102.23	458	1.19582	75.864	35.714	6.39
v	Female	1	20	1.72	68.946	27.8	392	27.0268	171.59	180.31	351.9	5.10399	290	131.579	1.90843	60.96	0.6096	1166.58	4528.28	65.6787		260.94	301.8	1050.25	0.0910832	95.6602		1157.9	227.5	21694	1632.93	393.25	1.00319	70.297	45.639	3.925		1144.8	334.5	37488.2	2091.57	463.25	1.18176	76.298	40.223	5.741
ws	Female	1	23	1.64	64																				0	0
ws	Female	1	20	1.62	74.532	25.6	338	25.1918	185.27	179.11	364.38	4.88891	410	186.025	2.49591	44.45	0.4445	1076.87	3944.57	52.9245		245.3	346.8	899.25	0.12027	108.153		1183.8	249	17134.6	1379.63	323.25	0.956361	63.734	30.546	5.282		1170.8	313.25	28903.7	1657.06	388.25	1.14867	69.849	30.7	6.231
ws	Female	1	19	1.71	75.411	29.7	354	26.6955	196.62	163.88	360.5	4.78047	360	163.339	2.16599	43.18	0.4318	1073.89	3921.64	52.0036		275.19	277.3	1196.5	0.0768953	92.0052		1170.7	261	23001.3	1702.63	392	1.10734	70.186	40.573	4.713		1172.3	376.25	35980.5	2279.03	460	1.29944	76.03	32.441	6.937
ws	Female	1	21	1.75	70				286.37	248.56	534.93	7.64186	430	195.1	2.78714
ws	Female	1	19	1.64	74.6	24.3	348	25.9608	242.92	224.1	467.02	6.26032	540	245.009	3.2843	49.53	0.4953	1137.78	4211.55	56.4551		253.15	321	992.5	0.103041	102.268		1181.9	267	20932.1	1494.2	360.5	1.03592	67.307	34.278	5.257		1182.3	336.25	34874.9	2194.73	441	1.26724	74.443	36.281	6.074
ws	Female	1	19	1.63	60.5		347	20.9935	181.67	159.78	341.45	5.6438	270	122.505	2.02487	48.26	0.4826	910.821	3456.14	57.1263		215.8	290.3	917	0.0842741	77.2793		1165.6	223.5	20081.1	1508.32	374	1.07781	68.555	43.488	3.99		1159.8	336	34937.4	2090.71	459.5	1.32421	75.988	39.395	5.824
ws	Female	1	20	1.55	53.07	25.8	331	17.5662	148.49	123.17	271.66	5.1189				36.83	0.3683	697.966	2499.6	47.1001		194.94	297.7	831	0.0886253	73.6476		1180.2	213	14813	1270.2	312	0.942598	62.616	35.271	4.352		1164.3	298	23752.2	1564.48	376	1.13595	68.738	31.308	5.957
ws	Female	1	19	1.59	57.6	22.4	324	18.6624	222.73	170.27	393	6.82292	310	140.653	2.4419	49.53	0.4953	878.498	3380.25	58.6848		225.49	262.2	1042.5	0.0687488	71.6707		1140.3	190	16002.3	1288.46	351.75	1.08565	66.485	45.084	3.406		1136	277	22550.8	1502.55	369.5	1.14043	68.142	34.094	5.418
ws	Female	1	20	1.7	65		357	23.205	210.07	202.03	412.1	6.34										188.33	253	947.5	0.064009	60.6485		1196.9	249	21135.6	1674.84	374	1.04762	68.555	39.633	4.603		1163.9	328	37614.1	2169.84	478.25	1.33964	77.523	43.452	5.423
ws	Female	1		1.66	57.3								360	163.339	2.8506
ws	Female	1	20	1.68	61.269	17	335	20.5251	145.58	144.72	290.3	4.73812										276.51	313.5	1096.75	0.0982823	107.791		1187.7	258.25	20649.6	1588.43	364	1.08657	67.633	36.454	4.962		1178.6	334.25	33548.1	2137.87	453.5	1.35373	75.491	38.711	5.854
ws	Female	1	19	1.59	56.37	25.3	323	18.2075	165.25	156.7	321.95	5.71137	200	90.7441	1.60979	46.99	0.4699	837.404	3188.27	56.5598		212.4	306.8	903.75	0.0941262	85.0666		1155.6	251	20092.8	1471.3	360.5	1.1161	67.307	37.095	4.808		1146.6	319.75	31080.8	1821.21	429.25	1.32895	73.445	37.095	5.785
ws	Female	1	22	1.62	60.946	19.5	326	19.8684	196.39	180.48	376.87	6.18367	520	235.935	3.87121	53.34	0.5334	964.619	3741.61	61.3921		259.27	284.9	1099.75	0.081168	89.2645		1132.7	244.5	21576.8	1597.19	388	1.19018	69.827	42.465	4.355		1142.7	338.75	31411.3	1798.61	418.75	1.28451	72.541	31.707	6.499
ws	Female	1	20	1.68	63.27	22.7
ws	Female	1	21	1.78	83.3	28.1	358	29.8214	148.32	151.39	299.71	3.59796	380	172.414	2.06979	44.45	0.4445	1203.55	4373.32	52.5009		309.27	299	1245.5	0.089401	111.349		1167.2	231	22312	1705	403.75	1.12779	71.23	46.592	3.921		1162.2	378.25	35327.5	2133.24	460.25	1.28561	76.05	32.101	6.995
ms	Male	2	20	1.79	68.35		401	27.4083	270	233	503	7.35918	530	240.472	3.51824	48.26	0.4826	1029	3840.01	56.1816		334.91	322.5	1252	0.104006	130.216		1164.2	291.25	27565.6	1890.98	429.75	1.0717	73.487	41.719	5.056		1143.8	403	47470.5	2778	543	1.35411	82.605	41.644	6.471
ms	Male	2	19	1.78	72.123	12.2	387	27.9116	290.48	216.4	506.88	7.02799	480	217.786	3.01964	58.42	0.5842	1194.64	4551.81	63.1118		257.96	325.2	994	0.105755	105.121		1127.1	294.5	21940.9	1629.73	373.25	0.96447	68.486	31.458	5.893		1101.8	396.75	44239.5	2327.59	517.5	1.33721	80.642	38.954	6.635
ms	Male	2	21	1.84	78.87	6.5	395	31.1537	283.55	303.22	586.77	7.43971				72.39	0.7239	1454.24	5606.78	71.0889		335.7	279.5	1450.75	0.0781203	113.333		1158.5	336.25	38854.5	2588.86	518.75	1.31329	80.739	47.889	5.228		1137.1	466	61883.4	3047.85	604.75	1.53101	87.175	41.756	7.229
ms	Male	2	19	1.53	77.537	15	371	28.7662	346.42	323.84	670.26	8.64439	660	299.456	3.8621	49.53	0.4953	1182.57	4355.17	56.1689		333.58	343.5	1210	0.117992	142.771		1129.3	362.25	32022	2118.39	450	1.21294	75.199	33.207	6.683		1113.9	485	59188.7	3161.51	587.75	1.58423	85.941	35.933	7.959
ms	Male	2	21	1.67	67.36	12.2	323	21.7573	196.3	233.94	430.24	6.38717	660	299.456	4.4456	59.69	0.5969	1127.81	4384.81	65.0952		256.44	348.9	940.75	0.121731	114.519		1160.8	265.25	18257.7	1400.3	337.25	1.04412	65.1	30.08	5.574		1126.3	341	32169	1955.93	430.75	1.33359	73.573	33.583	6.365
ms	Male	2	23	1.8	83.425	11	386	32.202	355.31	335.13	690.44	8.27618	540	245.009	2.93688	58.42	0.5842	1381.85	5104.48	61.1865		320.05	308.3	1259.25	0.0950489	119.69		1156.5	284	28578.3	1904.16	428.75	1.11075	73.402	42.65	4.894		1137.4	374.75	48858.2	2372.77	512.25	1.32707	80.232	41.568	6.154
ms	Male	2	22	1.81	80.942	14.7	368	29.7867	305	321	626	7.73393				67.31	0.6731	1439.12	5444.45	67.2636		300.72	280.7	1320	0.0787925	104.006		1155.3	279	27223.7	1922.6	434.25	1.18003	73.871	44.169	4.727		1128.4	354.25	45102.7	2543.27	541	1.47011	82.452	48.443	5.413
ms	Male	2	21	1.78	70.875	7.7	358	25.3732	320.07	319.9	639.97	9.02956										340.51	335.1	1269	0.112292	142.499		1166.9	313	29124.8	2036.65	434.75	1.21439	73.914	39.115	5.538		1146	420	48492.3	2770.99	542.5	1.51536	82.567	39.235	6.896
ms	Male	2	20	1.78	66.7		375	25.0125	206	229	435	6.52174	380	172.414	2.58491	54.61	0.5461	1068.18	4088.89	61.3027		287.83	284.3	1238.75	0.0808265	100.124		1165.4	252	20986	1558.8	377.25	1.006	68.852	39.673	4.644		1164.6	339.75	30974.3	2029.19	427.25	1.13933	73.273	33.16	6.384
sw	Female	1	21	1.72	74.1		415	30.7515	224.78	204.45	429.23	5.79258	320	145.455	1.96295	38.1	0.381	991.208	3593.88	48.5004		172.28	233.5	901.25	0.0545223	49.1382		1170.1	212.75	17566.9	1387.7	343.75	0.828313	65.724	40.573	4.003		1168.3	278.5	29237.1	1833.6	419.25	1.01024	72.584	42.056	4.859
sw	Female	1	20	1.66	76.5	29.1	375	28.6875	164.74	149	313.74	4.10118	290	131.818	1.72311	39.37	0.3937	1040.23	3777.15	49.3745		209.01	266.3	954.5	0.0709157	67.689		1136.5	241.5	19622.8	1486.53	368.75	0.983333	68.072	39.988	4.47		1116.3	318.25	33885.1	2097.43	464.25	1.238	76.38	42.833	5.339
sw	Female	1	20	1.82	70.9		423	29.9907	197.47	217.77	415.24	5.8567	360	163.636	2.30799	44.45	0.4445	1024.39	3766.97	53.1307		194.96	222.8	1059	0.0496398	52.5686		1145.6	239.5	25047.5	1718.24	433.25	1.02423	73.786	49.343	3.89		1151.8	324.5	43137	2339.43	527.75	1.24764	81.436	50.538	4.918
sw	Female	1	21	1.79	84.4				213.49	195.87	409.36	4.85024	380	172.727	2.04653	55.88	0.5588	1367.27	5020.33	59.4826
sw	Female	1	20	1.74	70.3	27.6	397	27.9091	198.61	187.32	385.93	5.48976	360	163.636	2.32769	41.91	0.4191	986.276	3605.8	51.2916		234.98	304.3	949.75	0.0925985	87.9454		1185.9	230.5	18655.5	1425.58	343.75	0.865869	65.724	37.725	4.456		1171.4	314.5	34803.5	2101.6	452.5	1.1398	75.407	41.643	5.374
sw	Female	1	19	1.78	82.8	29.5	384	31.7952	184.58	187.83	372.41	4.49771	340	154.545	1.86649	45.72	0.4572	1213.3	4414.79	53.3187		247.27	248.2	1198	0.0616032	73.8007		1141.1	233.75	24600.4	1747.17	432.5	1.1263	73.722	49.976	3.779		1144.2	381.25	42741	2501.23	506.75	1.31966	79.8	39.712	6.38
sw	Female	1	19	1.75	67.9	20.2	415	28.1785	222.39	247.88	470.27	6.92592	340	154.545	2.27607	43.18	0.4318	966.93	3554.35	52.3469		159.02	227.3	874.75	0.0516653	45.1942		1195.9	223.25	14864.9	1160.75	298.25	0.718675	61.22	30.7	4.857		1173.7	285	27037.3	1712.56	411	0.990361	71.866	39.791	5.105
sw	Female	1	21	1.6	54.6	21			136.3	129.16	265.46	4.8619	270	122.727	2.24775	48.26	0.4826	821.997	3167.63	58.0153
sw	Female	1	21	1.59	58.6	21.1	336	19.6896	208.53	203.23	411.76	7.02662	340	154.545	2.63729	57.15	0.5715	960.041	3824.62	65.2666		186.51	196.1	1153	0.0384552	44.3389		1175.8	162.75	14703.2	1255.03	346.5	1.03125	65.987	48.053	2.854		1143.4	225.5	21802.2	1428.31	378.25	1.12574	68.944	43.812	4
sw	Female	1	21	1.61	67.7	20.3	382	25.8614	244.63	282.44	527.07	7.78538	630	286.364	4.22989	54.61	0.5461	1084.2	4137.79	61.1195		198.2	210.2	1139	0.044184	50.3256		1158.2	214.25	21091.8	1597.82	400.25	1.04777	70.92	48.346	3.593		1166.5	293.75	31558.6	1986.03	439.5	1.15052	74.316	42.797	5.017
sw	Female	1	20	1.56	53.9	23.1	320	17.248	186.29	221.37	407.66	7.56327	200	90.9091	1.68663	41.91	0.4191	756.191	2803.84	52.0193		202.56	258.8	958.25	0.0669774	64.1811		1177.6	196.75	13593	1124.01	296.5	0.926562	61.04	35.405	4.08		1175.1	237.25	18093.3	1241.19	326.25	1.01953	64.03	33.443	4.868
sw	Female	1	21	1.63	63.4	21.9	340	21.556	195.67	200.15	395.82	6.24322	360	163.636	2.58102	36.83	0.3683	833.824	3004.74	47.3933		197.94	269.1	904	0.0724148	65.463		1191.1	203.5	15095.4	1196.2	311	0.914706	62.515	36.754	4.1		1191.4	291.5	24177.1	1636.54	379	1.11471	69.012	33.16	5.706
sw	Female	1	21	1.55	53	20.9	320	16.96	163.5	158.6	322.1	6.07736	270	122.505	2.31141	36.83	0.3683	697.045	2496.18	47.0977		162.31	267.7	750	0.0716633	53.7475		1186.7	161.5	9811.91	923.026	256	0.8	56.719	34.46	3.542		1177	204.75	15108.6	1175.32	303.5	0.948438	61.757	35.227	4.222
bb	Male	2	19	1.82	74		422	31.228	272.51	275.08	547.59	7.39986	740	335.753	4.53721	86.36	0.8636	1490.29	6093.68	82.3471		307.08	313.4	1225.75	0.0982196	120.393		1140.7	338	28567.2	1915.15	424.25	1.00533					1125.7	438	53572.2	2773.86	562.25	1.33235
bb	Male	2	19	1.88	81.625	11.8	405	33.0581	287.74	305.53	593.27	7.26824	720	326.679	4.00219	52.07	0.5207	1276.44	4686.9	57.4199		364.09	313.9	1402.25	0.0985332	138.168		1152	338.75	36995.6	2363.57	496.25	1.22531					1141.3	450.75	62858.9	3190.15	623.5	1.53951
bb	Male	2	20	1.79	82.9		433	35.8957	359.4	307.07	666.47	8.03945	620	281.307	3.39333	73.66	0.7366	1541.89	5869.76	70.8054		310.95	345.1	1210.75	0.119094	144.193		1134.8	461.25	54961.9	3110.36	585.25	1.35162					1124.4	553.5	99425.6	4518.18	775	1.78984
